# Supplementary material for: Cloning and Functional Verification of Endogenous U6 Promoters for the Establishment of Efficient CRISPR/Cas9-Based Genome Editing in Castor (Ricinus communis)
Source: Genes (Basel). 2023 Jun 23;14(7):1327. doi: 10.3390/genes14071327 (PMC10379810; doi:10.3390/genes14071327)
Supplement: Supplementary file 1 [file genes-14-01327-s001.zip]

Archive with 1 entries (1 files):
- genes-2432895-supplementary.pdf
